# Supplementary material for: Behavioral modifications by a large-northern herbivore to mitigate warming conditions
Source: Mov Ecol. 2020 Oct 15;8:39. doi: 10.1186/s40462-020-00223-9 (PMC7559473; doi:10.1186/s40462-020-00223-9)
Supplement: Supplementary file 1 — Additional file 1: Supplementary 1: Temperature Validation. Supplementary 2: Koyukuk males spline model results for elevation and temperature interaction. Supplementary 3: Interactive 3D plots of interaction between ambient temperature and canopy cover. Supplementary 4: Used-Available Tables of Covariates. Supplementary 5: Regional Habitat Features. Figure 1e: Regional variation in elevation. ANOVA results comparing regional variation in elevation show that all regions vary from each other statistically (F = 2705, p < 0.001). Figure 2e: Regional variation in ambient temperature. ANOVA results comparing regional variation in ambient temperature show that all regions vary from each other statistically (F = 2705, p < 0.001). With Tanana showing the highest temperatures, Innoko second, Koyukuk third, and Susitna fourth. Figure 3: Regional variation in cloud cover. ANOVA results show all regions vary from each other statistically (F = 1472, p < 0.001), except Koyukuk and Susitna. Table 1E: Regional variation in fixes occurring in the rain. Percent estimated proportionally comparing number of fixes in the rain to total number of fixes regionally. [file 40462_2020_223_MOESM1_ESM.zip]

Archive with 3 entries (3 files):
- Supplementary Materials- Behavioral Modifications.docx
- Supplementary2 - Behavioral Modifications.html
- Supplementary3- Behavioral Modifications.html
